# Supplementary material for: Skeletal Muscle‐Specific Deletion of E3 Ligase Asb2 Enhances Muscle Mass and Strength
Source: J Cachexia Sarcopenia Muscle. 2025 Jul 10;16(4):e70007. doi: 10.1002/jcsm.70007 (PMC12246383; doi:10.1002/jcsm.70007)
Supplement: Supplementary file 2 — Table S1 Primers and antibodies used in qRT‐PCR and Western blot. [file JCSM-16-e70007-s001.xlsx]

## Sheet: Primer
	Supporting Information Table S1. Primers and antibodies used in qRT-PCR and Western blot
	Primer lists			Antibody list
	Gene	Primers for genotype		Antibody	Company	Catalog
	Asb2-GT1	5’-AAGTATTGTCATTTCGCAGCAGCT-3'		ASB2	Invitrogen, Waltham, MA	PA5-29476
	Asb2-GT2	5’-CTGCAGAGAAATCTTCAGTAACTA-3'		phospho-Akt (Ser473)	Cell Signaling Technology, Danvers, MA	4060S
	Asb2-GT3	5’-GGAACATTCTGGAACAAACTAGCA-3'		phospho-Akt (Thr308)	Cell Signaling Technology, Danvers, MA	9275S
	Cre_Forward	5’-GCGGTCTGGCAGTAAAAACTATC-3'		Akt	Cell Signaling Technology, Danvers, MA	9272S
	Cre_Reverse	5’-GTGAAACAGCATTGCTGTCACTT-3'		phospho-mTOR (Ser2448)	Cell Signaling Technology, Danvers, MA	2971S
	Cre internal control_Forward	5’-CTAGGCCACAGAATTGAAAGATCT-3'		mTOR	Cell Signaling Technology, Danvers, MA	2972S
	Cre internal control_Reverse	5’-GTAGGTGGAAATTCTAGCATCATCC-3'		phospho-p70S6K (Thr389)	Cell Signaling Technology, Danvers, MA	9234S
	Gene	Primers for quantitative PCR analysis		p70S6K	Cell Signaling Technology, Danvers, MA	9202S
	Asb2_Forward	5’-GCCCAGAGTGGGCAGCTGGA-3'		phospho-NF-κB p65 (Ser536)	Cell Signaling Technology, Danvers, MA	3033S
	Asb2_Reverse	5’-TGGCCTGCGTGTTGATGT-3'		NF-κB p65	Cell Signaling Technology, Danvers, MA	8242S
	Asb8_Forward	5’-AAATACTCCCTCTCCGAACGC-3'		TOR1AIP1	LSBio, Newark, CA	LS-C757511
	Asb8_Reverse	5’-CGTGCAGTTCACATCTGCT-3'		TCF3	Santa Cruz Biotechnology, Dallas, TX	SC-166411
	Asb10_Forward	5’-GGTGACAGATACAGCCTGTGT-3'		Desmin	Abcam, Waltham, MA	ab32362
	Asb10_Reverse	5’-CCGAGCGGATGATGATAGGTC-3'		Filamin B	Abcam, Waltham, MA	ab224334
	Asb11_Forward	5’-GTTTTCTTGGCTCTCCTAACCC-3'		GAPDH	Cell Signaling Technology, Danvers, MA	5174S
	Asb11_Reverse	5’-AGCAGTCTGACAGTCCACCAT-3'		β-actin	Santa Cruz Biotechnology, Dallas, TX	sc-47778
	Asb14_Forward	5’-AGATGCCGACTTTGACACCC-3'		Goat anti-rabbit IgG H&L (HRP)	Abcam, Waltham, MA	ab6721
	Asb14_Reverse	5’-TCATCACTTGGGAAGGAATGGA-3'		Goat anti-mouse IgG H&L (HRP)	Abcam, Waltham, MA	ab6789
	Atp5b_Forward	5’-TTCAGGGGCACCAATCAAAATTC-3'
	Atp5b_Reverse	5’-CAACCTTTATCCCAGTCACCAGA-3'
	Cox5b_Forward	5’-GCTGCATCTGTGAAGAGGACAAC-3'
	Cox5b_Reverse	5’-CAGCTTGTAATGGGTTCCACAGT-3'
	Cox7a1_Forward	5’-CAGCGTCATGGTCATTCTGT-3'
	Cox7a1_Reverse	5’-AGAAAACCGTGTGGCAGAGA-3'
	Cox8b_Forward	5’-GAACCATGAAGCCAACGACT-3'
	Cox8b_Reverse	5’-GCGAAGTTCACAGTGGTTCC-3'
	Gapdh_Forward	5’-TCCCACTCTTCCACCTTCGA-3'
	Gapdh_Reverse	5’-CAGGAAATGAGCTTGACAAAGTTG-3'
	Ndufv2_Forward	5’-CAAGCCGCTGCTGTGCTT-3'
	Ndufv2_Reverse	5’-AGCCATCCATTCTGCCTTTG-3'
	Nrf1_Forward	5’-CAACAGGGAAGAAACGGAAA-3'
	Nrf1_Reverse	5’-GCACCACATTCTCCAAAGGT-3'
	Pgc1-α_Forward	5’-CGATGTGTCGCCTTCTTGCT-3'
	Pgc1-α_Reverse	5’-CGAGAGCGCATCCTTTGG-3'
	Tfam_Forward	5’-GTCCATAGGCACCGTATTGC-3'
	Tfam_Reverse	5’-CCCATGCTGGAAAAACACTT-3'
