# Supplementary material for: Skeletal Muscle‐Specific Deletion of E3 Ligase Asb2 Enhances Muscle Mass and Strength
Source: J Cachexia Sarcopenia Muscle. 2025 Jul 10;16(4):e70007. doi: 10.1002/jcsm.70007 (PMC12246383; doi:10.1002/jcsm.70007)
Supplement: Supplementary file 3 — Table S2 List of differentially expressed genes in RNA‐seq. [file JCSM-16-e70007-s004.xlsx]

## Sheet: Asb2 transcriptome DEGs
Supporting Information Table S2. List of differentially expressed genes in RNA-seq
FC>1.5 log2>0, p-value<0.05		Fold change	p-value	Average of normalized data (log2)		Normalized data (log2)						Raw data
ID	Gene symbol	Asb2_MKO /Asb2_WT	Asb2_MKO /Asb2_WT	Asb2_WT	Asb2_MKO	WT1_M	WT2_M	WT3_M	KO1_M	KO2_M	KO3_M	WT1_M	WT2_M	WT3_M	KO1_M	KO2_M	KO3_M
19201	Snord49a	0.00010842	0.0117884	13.1711	0	13.6286	13.2273	12.4027	0	0	0	13155.8	9921.14	5447.88	0	0	0
2922	Asb2	0.052554	0.00034646	8.32164	4.07159	8.33943	8.08709	8.5077	4.25938	3.55834	4.28613	335.342	280.254	365.24	18.5241	11.111	18.7692
5867	Ddit4	0.255622	0.0212174	7.78895	5.82104	8.05853	7.96408	7.20143	6.61229	5.89108	3.63455	275.814	257.249	147.094	98.7679	60.0633	11.5822
16125	Pnmt	0.297287	0.0124125	3.44683	1.69676	3.73118	3.51703	2.99729	2.25356	1.65273	0.857793	12.6894	10.7639	7.02501	3.84342	2.21349	0.827932
10675	Il6ra	0.31603	0.00776295	4.46064	2.79878	4.58565	4.63214	4.10822	3.17822	3.1051	1.68664	23.8959	24.6135	16.349	8.22031	7.83878	2.25553
2835	Arl4d	0.335191	0.0444963	5.03929	3.46235	5.2882	5.309	4.31699	4.16735	3.40833	2.16405	39.507	39.9395	19.0499	17.3065	9.90761	3.53533
1453	8430408G22Rik	0.34589	0.0084742	8.74435	7.21273	8.83814	8.69178	8.69834	7.85133	7.43699	5.35032	474.336	426.767	416.996	234.528	177.339	40.3448
4579	Ces1d	0.348412	0.00777935	4.36048	2.83934	4.6267	4.24443	4.16722	3.1664	3.1282	1.90666	24.6436	18.593	17.0761	8.14669	7.98389	2.79269
13966	Odf3l2	0.351253	0.0109921	7.70751	6.1981	7.8322	7.58939	7.6906	6.63063	6.70897	4.04917	235.625	198.182	206.869	100.045	106.648	15.7737
4761	Cidec	0.363766	0.0235679	3.72196	2.26304	4.08137	3.54474	3.45781	2.70095	2.56863	0.974756	16.5059	11.0255	10.0484	5.61496	5.08248	0.983945
18747	Slc30a2	0.372753	0.00505525	4.54943	3.12572	4.44277	4.44487	4.73995	3.55087	3.27147	2.26581	21.5077	21.459	25.8732	10.9306	8.91023	3.86592
21156	Trim63	0.392172	0.0196857	11.6345	10.284	11.4582	11.6165	11.8075	10.9075	10.5092	8.50078	2921.67	3247.66	3605.86	1958.19	1499.14	366.172
13135	Myo1e	0.396622	0.00902946	3.51138	2.17721	3.19513	3.75913	3.52499	2.52622	2.17157	1.72361	8.48307	12.9719	10.5779	4.86314	3.61993	2.33995
10405	Htra1	0.403892	0.0172276	5.14887	3.84091	5.41506	5.17949	4.78284	4.00182	4.22628	3.04458	43.2178	36.4162	26.6906	15.3199	18.2313	7.35459
13454	Nfkbia	0.405108	0.0394202	5.80033	4.4967	5.96559	5.12028	6.12742	4.65585	4.65236	4.11859	63.8695	34.961	69.3406	24.7	24.8667	16.6003
3408	Bcl2l1	0.414544	0.0339344	4.65482	3.38442	4.84397	4.02685	4.9332	3.69835	3.15183	3.2417	28.7998	15.8435	29.7384	12.2291	8.13272	8.58081
22566	Zbtb16	0.416896	0.0128672	6.63978	5.37754	6.74943	6.52817	6.63325	6.02671	5.268	4.39145	110.678	94.4241	98.8782	65.4721	38.637	20.2655
10235	Hotairm1	0.418198	0.00981415	1.8048	0.547056	1.78126	1.53261	2.05348	0.87695	0	0.6293	2.52532	1.95788	3.16856	0.857306	0	0.55758
22284	Wbp1l	0.425032	0.0254505	6.84192	5.60756	7.16676	6.7346	6.55412	6.17359	5.19615	5.22611	148.212	109.149	93.5549	72.6122	36.7195	36.9331
11903	Lrrc30	0.425289	0.00850146	8.26011	7.02663	8.19503	8.29838	8.28475	7.56493	7.09102	6.03264	303.338	324.642	312.804	192.109	139.303	65.3493
18829	Slc43a1	0.438723	0.0179618	6.65402	5.4654	6.53042	6.74752	6.67572	6.07107	5.52911	4.25841	94.9452	110.089	101.862	67.5462	46.5009	18.3916
2636	Apbb3	0.450978	0.00680946	4.31914	3.17027	4.26268	4.55256	4.10617	3.28949	3.37176	2.78185	18.8791	23.2132	16.3213	8.95566	9.62827	5.96158
13841	Nudt18	0.453067	0.0459075	2.87847	1.73626	3.31684	2.79221	2.37	1.83344	1.65297	1.71655	9.29279	6.12917	4.19642	2.62087	2.21713	2.32193
22779	Zfp36	0.456304	0.00489091	5.03074	3.89881	5.21642	4.89411	4.96129	4.25207	3.81092	3.5434	37.5792	29.7341	30.3428	18.422	13.4288	10.8107
7544	Fgfbp1	0.465146	0.034638	2.47969	1.37544	2.69308	2.57738	2.10362	1.04655	1.9829	0.819647	5.63966	5.11094	3.31634	1.09057	3.03172	0.778562
13959	Odc1	0.472146	0.0171141	7.62881	6.54612	7.49762	7.85392	7.50547	6.66616	6.96021	5.76214	186.667	238.286	181.839	102.569	127.135	54.0039
21255	Tsc22d3	0.476845	0.0125431	7.94348	6.87507	8.11296	7.88453	7.81592	7.37421	6.73314	6.31937	286.508	243.433	225.74	168.196	108.478	79.9382
477	1810032O08Rik	0.486656	0.0425305	3.52042	2.48139	3.18751	3.36712	3.90655	2.76026	2.62	1.9375	8.4135	9.62516	14.0774	5.89051	5.30031	2.87303
6103	Dkk3	0.495312	0.0329511	2.24683	1.23324	2.54596	2.1611	1.97331	1.03064	1.72469	0.769615	5.00208	3.58256	2.94408	1.06829	2.37224	0.718058
15572	Pde7a	0.495652	0.0384493	5.24237	4.22977	5.4931	5.38984	4.73307	4.58028	4.10082	3.92663	45.6869	42.2982	25.7526	23.3737	16.632	14.4018
21600	Ucp3	0.496923	0.0166086	8.01717	7.00826	8.29728	7.84121	7.866	7.34966	6.88103	6.71742	325.678	236.195	233.748	165.338	120.294	105.655
13413	Net1	0.498091	0.00638787	5.70443	4.69891	5.85427	5.47261	5.75961	4.78705	4.91351	4.3342	59.0308	44.8975	53.5078	27.1434	29.9947	19.4365
9722	Gsta3	0.498685	0.0259845	1.91659	0.91279	2.22908	1.69245	1.76787	1.30717	0.733643	0.595176	3.8475	2.32339	2.42318	1.51202	0.69378	0.522963
600	2410006H16Rik	0.499469	0.0089208	7.75454	6.75301	7.61992	7.79483	7.83966	7.17869	6.70795	6.21253	203.284	228.699	229.502	146.752	106.584	74.1607
13884	Nupr1	0.500208	0.0448152	4.51757	3.51817	4.86705	4.12094	4.46807	3.90177	3.51505	2.99858	29.2305	16.9569	21.261	14.2231	10.7409	7.09137
17688	Rpl36	0.504232	0.0215082	9.39993	8.41209	9.47156	9.10594	9.58067	8.56884	8.74275	7.7401	736.456	569.079	769.526	386.314	439.926	215.709
480	1810041H14Rik	0.512379	0.0343441	2.01603	1.05131	2.02429	1.79011	2.20406	0.453669	1.637	0.797033	3.17474	2.53851	3.62748	0.382109	2.17045	0.750715
12692	Mocs1	0.517176	0.00771052	4.73875	3.78748	4.81245	4.74385	4.65568	4.19449	3.73167	3.29745	28.1646	26.7009	24.3604	17.6641	12.6587	8.9589
15775	Phlda1	0.517575	0.0108012	3.32871	2.37854	3.56409	3.1076	3.27712	2.61861	2.12043	2.35347	11.2664	7.90023	8.75188	5.25388	3.45992	4.17301
19318	Sorbs3	0.520237	0.00507004	6.58221	5.63945	6.49096	6.72326	6.52118	5.94332	5.62314	5.27505	92.3663	108.247	91.4147	61.7406	49.7033	38.2385
11277	Klhl38	0.521167	0.016881	7.10603	6.16584	7.05288	7.20308	7.05699	6.42863	6.48266	5.31541	136.847	151.369	132.981	86.8359	91.0089	39.3531
586	2310065F04Rik	0.522841	0.00599024	3.71074	2.77518	3.79996	3.59027	3.73408	2.73073	3.1263	2.36932	13.3868	11.3984	12.3777	5.74963	7.94891	4.22559
7758	Fscn2	0.524416	0.0267752	2.04709	1.11587	1.77679	2.0046	2.30996	1.06123	1.50112	0.663962	2.50849	3.09921	3.9782	1.11016	1.88066	0.595011
18916	Slc9a1	0.526601	0.0429185	4.38575	3.46054	4.06026	4.29509	4.72247	3.69577	3.6558	2.89982	16.2751	19.2542	25.552	12.1947	11.9415	6.55499
10170	Hmga2-ps1	0.527008	0.00738245	2.88274	1.95863	2.93135	2.74825	2.95962	2.32547	1.90159	1.54215	6.85436	5.89669	6.81659	4.0882	2.81753	1.94078
4393	Cdh4	0.529092	0.00367556	1.74589	0.827481	1.78075	1.86664	1.57492	0.852323	1.03562	0.554203	2.51441	2.7214	1.99007	0.82376	1.0822	0.477217
20220	Tcf7l1	0.529846	0.0146513	3.43668	2.52033	3.48286	3.10034	3.66987	2.62862	2.51204	2.41218	10.558	7.83412	11.7972	5.29042	4.84713	4.38455
948	4930481A15Rik	0.532795	0.0412233	3.15456	2.24621	2.9043	3.06072	3.44408	2.70732	2.15923	1.69388	6.7369	7.59379	9.94293	5.64306	3.57617	2.27055
7884	Gadl1	0.540372	7.95685e-05	1.92625	1.03827	1.95283	1.898	1.92739	1.04209	1.15049	0.912422	2.96218	2.80491	2.81814	1.08173	1.25633	0.895771
19065	Smox	0.544518	0.0352983	6.9177	6.04076	6.81917	6.60363	7.25301	6.04996	6.25761	5.77439	116.226	99.5612	152.479	66.5564	77.7161	54.4684
18114	Sdc4	0.55125	0.040153	5.52237	4.66314	5.73826	5.32196	5.47584	5.18827	4.1701	4.42938	54.4328	40.3694	43.7801	36.1798	17.515	20.8336
5293	Cry2	0.557071	0.0336138	5.61509	4.77102	5.20429	5.72696	5.83809	4.96497	4.85749	4.43884	37.2525	53.7415	56.5543	30.8365	28.8122	20.9736
727	3110062M04Rik	0.55738	0.034676	6.00174	5.15847	5.8698	6.23866	5.86397	5.54074	5.24413	4.50431	59.678	77.0503	57.5967	46.4537	37.9778	21.9944
18562	Slc10a6	0.558014	0.0300063	2.26802	1.42639	2.45929	2.37182	1.91625	1.77681	1.22085	1.2052	4.64345	4.29685	2.79022	2.47192	1.37312	1.3251
20025	Taf15	0.560462	0.0487772	4.33838	3.50307	4.0809	4.11495	4.72457	3.51461	3.63484	3.34518	16.5561	16.9063	25.6	10.6465	11.7703	9.2939
5545	Cyp27a1	0.560528	0.0387604	6.43665	5.60151	6.41577	6.6695	6.18378	5.89437	5.8116	4.9076	87.6641	104.295	72.148	59.6597	56.7958	29.4175
6292	Dpf3	0.562575	0.00136853	3.59198	2.7621	3.56955	3.60641	3.59973	2.92796	2.85963	2.45493	11.2621	11.5366	11.188	6.73853	6.43743	4.54512
4848	Clec10a	0.563869	0.0319679	2.89409	2.06752	2.6514	2.75833	3.20981	2.22617	2.17008	1.76367	5.47101	5.94735	8.29732	3.75033	3.60101	2.42997
15607	Pdp2	0.56446	0.0373395	3.33767	2.51262	3.37321	3.49889	3.11477	2.87768	2.6827	1.74389	9.73109	10.6655	7.71214	6.48284	5.58982	2.38738
6287	Dpep1	0.569697	0.0375833	5.00988	4.19814	5.16074	4.92728	4.92889	4.68379	4.1766	3.49589	36.0731	30.4159	29.6406	25.1838	17.5804	10.4247
9941	Hbegf	0.57569	0.0241447	3.14873	2.3521	3.24621	3.23671	2.9432	2.31901	1.86012	2.74346	8.78617	8.69032	6.73023	4.06929	2.71276	5.77034
11746	Lincpint	0.579867	0.0358549	2.71936	1.93316	2.71391	2.93673	2.46983	2.25543	2.03368	1.37153	5.75631	6.86055	4.56641	3.84727	3.18476	1.61226
6646	Eid3	0.581147	0.00538487	1.62885	0.845829	1.63298	1.43819	1.79356	0.930218	0.900676	0.695448	2.17535	1.76633	2.48023	0.926356	0.896551	0.630429
12138	Malat1	0.586861	0.0155898	9.13495	8.36604	9.01452	9.3054	9.06804	8.65622	8.40211	7.95464	536.2	653.58	539.093	410.489	347.185	250.453
7270	Fam46b	0.587565	0.045358	1.55515	0.78797	1.84649	1.363	1.40463	1.11128	0.823044	0.322411	2.67195	1.61899	1.65629	1.18222	0.793424	0.256141
11943	Lrrc8a	0.587914	0.0321079	3.90232	3.136	4.15464	3.50885	3.96939	3.22354	3.06989	3.11013	17.458	10.7503	14.7563	8.51343	7.62375	7.74321
10808	Irf2bp2	0.590502	0.0339376	4.65326	3.89327	4.9196	4.5209	4.47685	4.23371	3.75443	3.61679	30.3723	22.7072	21.3992	18.1678	12.8666	11.4243
12271	Mast2	0.591518	0.00865924	5.46332	4.70581	5.44909	5.6429	5.2744	4.80405	4.807	4.48297	44.3074	50.6226	37.9365	27.4702	27.7783	21.6534
20788	Tmem52	0.592768	0.0181054	5.90821	5.15375	5.85103	5.69139	6.14504	5.33809	5.16542	4.92873	58.8822	52.4024	70.1981	40.2311	35.9032	29.8585
20941	Tnnt3	0.593086	0.0414631	14.3726	13.619	14.1845	14.1927	14.6825	13.7112	13.8266	13.2589	19340.7	19372.5	26459	13678.7	14954.1	9935.38
16055	Plin4	0.594431	0.0299474	7.65869	6.90827	7.76316	7.72134	7.47509	7.2863	6.94166	6.34553	224.587	217.274	178.029	158.187	125.496	81.4179
20512	Tle1	0.599091	0.0255166	4.06115	3.322	4.15462	4.25135	3.725	3.37879	3.46837	3.09273	17.4592	18.6652	12.301	9.59537	10.3707	7.6385
2470	Anapc16	0.600672	0.0314959	5.60536	4.87001	5.60687	5.73305	5.4636	5.22758	4.96157	4.25563	49.5688	53.9765	43.3966	37.1943	31.0441	18.353
15864	Pim1	0.601023	0.0319533	4.59897	3.86447	4.56558	4.75117	4.46548	4.29697	3.44099	3.72012	23.5508	26.8155	21.2241	19.0292	10.1585	12.3479
10529	Ifrd1	0.602303	0.0228384	6.36035	5.62892	6.19984	6.4557	6.41274	6.02856	5.43493	5.3189	75.2952	89.7429	84.7207	65.5545	43.4976	39.4478
17501	Rnase13	0.60695	0.0298975	1.30453	0.584175	1.49186	1.32182	1.06885	0.187361	0.581248	0.897414	1.87072	1.5452	1.10439	0.144882	0.514559	0.874956
2207	Aebp1	0.607507	0.00816111	5.56459	4.84556	5.61317	5.45551	5.6192	5.01297	4.99996	4.45722	49.7644	44.3351	48.4483	31.9067	31.8969	21.2526
17694	Rpl38	0.607568	0.0279546	9.32398	8.6051	9.40563	9.0833	9.45547	8.92959	8.58983	8.20593	703.516	560.201	705.48	496.348	395.581	298.302
17214	Rbp7	0.607645	0.0376677	2.45069	1.73199	2.52793	2.59773	2.19521	2.04894	1.20824	1.81436	4.92607	5.20209	3.59988	3.19601	1.35406	2.55025
17391	Rhob	0.608407	0.0248241	5.74421	5.02732	5.98244	5.58417	5.63246	5.22726	5.11496	4.68491	64.608	48.5878	48.9095	37.1864	34.6404	25.0615
17461	Rin2	0.613171	0.0217633	3.06957	2.36393	3.18559	2.97094	3.04385	2.69414	2.40339	1.88008	8.40094	7.07274	7.29129	5.5816	4.42085	2.72167
3451	Bex1	0.614577	0.0405269	3.56914	2.8668	3.4331	3.31225	3.89463	2.84701	2.81958	2.93145	10.1551	9.22376	13.952	6.31595	6.23343	6.71642
5359	Csrp2	0.615167	0.0380756	2.62157	1.92063	2.87713	2.39127	2.55325	2.19613	1.92617	1.57274	6.61063	4.40945	4.90308	3.66341	2.89613	2.00782
3068	Atp5k	0.616876	0.0421414	10.2763	9.57938	10.1903	10.0021	10.5762	9.72332	9.65434	9.33083	1212.66	1060.01	1535.26	861.189	828.448	651.746
15656	Per1	0.622104	0.0130395	5.47757	4.79279	5.56683	5.43624	5.42529	5.12536	4.50506	4.67494	48.1649	43.7376	42.2301	34.5746	22.3445	24.8786
18797	Slc37a4	0.62499	0.0012545	5.22911	4.55101	5.23548	5.21804	5.23374	4.6271	4.6775	4.32367	38.108	37.4863	36.8603	24.1938	25.3231	19.29
3138	Auts2	0.625733	0.00047278	2.76516	2.08878	2.81994	2.77742	2.69535	2.19252	2.07557	1.99113	6.27009	6.03721	5.50813	3.63978	3.3076	3.01591
19563	Sra1	0.626284	0.0170067	6.00072	5.32561	5.7523	6.16874	6.04988	5.47732	5.36432	5.11121	54.9653	73.4005	65.6623	44.4262	41.3817	34.0278
4484	Cebpb	0.627121	0.0108515	6.72057	6.04739	6.56723	6.70833	6.8702	6.26849	6.01511	5.82392	97.4698	107.158	116.715	77.616	65.5492	56.4107
19837	Sult1a1	0.629813	0.0403171	4.91669	4.24969	4.96091	4.56549	5.16152	4.41328	4.22555	4.0921	31.3332	23.4811	35.0128	20.7233	18.2413	16.2806
4156	Ccl19	0.629941	0.0484454	1.46509	0.798381	1.27087	1.27121	1.78899	0.926619	0.834235	0.617033	1.47446	1.46847	2.4709	0.923755	0.813502	0.544817
22686	Zfhx3	0.635506	0.000951211	2.65293	1.99891	2.54996	2.68362	2.71973	2.00624	2.08087	1.90418	5.03665	5.60195	5.6205	3.07966	3.32733	2.7823
1270	4933415F23Rik	0.635955	0.0398381	1.43129	0.778288	1.18807	1.58961	1.48671	1.13576	0.622418	0.494153	1.32246	2.06387	1.8116	1.21902	0.558275	0.415877
10472	Ier5	0.636006	0.00230365	3.24188	2.589	3.2274	3.19545	3.30078	2.38664	2.58947	2.766	8.67125	8.42743	8.90658	4.31572	5.16561	5.8798
20752	Tmem256	0.636407	0.0494327	6.12595	5.47397	6.15903	5.80742	6.35852	5.68575	5.56303	5.11221	73.2051	56.9223	81.5665	51.4907	47.6458	34.0532
15150	Optn	0.637596	0.0346352	5.46076	4.81147	5.26697	5.35588	5.71875	4.88562	4.98254	4.52757	38.9701	41.3443	51.9893	29.139	31.5227	22.3709
21241	Trpv4	0.638863	0.0200639	1.70885	1.06243	1.63669	1.61556	1.86125	1.37952	0.894647	0.85151	2.18117	2.12728	2.64698	1.63196	0.887741	0.81712
16604	Prr33	0.638895	0.0211095	6.51372	5.86737	6.37239	6.41003	6.73116	6.04271	5.91094	5.61603	84.99	86.9176	105.891	66.2114	60.8935	48.6988
19692	Stab2	0.639839	0.0137437	1.9805	1.33628	1.8704	1.96246	2.09938	1.23083	1.62426	1.10106	2.7741	3.01038	3.3081	1.38218	2.15561	1.16636
4660	Chd7	0.641932	0.00695611	3.80979	3.17028	3.79632	3.81195	3.82098	3.45317	3.03816	2.97083	13.3821	13.4859	13.2134	10.1503	7.43052	6.93568
22241	Vsig2	0.646889	0.0150482	1.92048	1.29208	1.85811	1.76264	2.11703	1.43447	1.1023	1.31997	2.71503	2.46775	3.35557	1.73613	1.18366	1.51728
18167	Sec61b	0.649444	0.0454572	4.73134	4.10862	5.03573	4.56911	4.53285	4.13016	3.96578	4.21861	33.0509	23.5408	22.2906	16.8502	15.0679	17.8646
19547	Sptan1	0.649821	0.0246816	4.6767	4.05481	4.80041	4.51123	4.70361	4.29505	4.13714	3.65907	27.9021	22.5607	25.2143	19.006	17.0881	11.7959
9448	Gnrh1	0.65387	0.0111887	1.1576	0.544676	0.956932	1.23961	1.25704	0.446139	0.72082	0.449502	0.974471	1.39952	1.3971	0.371793	0.667867	0.372022
20568	Tmcc1	0.654374	0.0059949	4.06104	3.44923	4.01487	3.98235	4.17819	3.24541	3.62153	3.45628	15.7403	15.3069	17.2077	8.65565	11.6378	10.1126
176	1700017B05Rik	0.655227	0.0496289	1.89145	1.28152	1.79136	1.66562	2.16876	1.49398	1.28172	1.03204	2.56282	2.25446	3.51828	1.85775	1.48154	1.06348
21304	Tspyl2	0.655246	0.0105935	3.51647	2.90658	3.46205	3.38083	3.68863	3.06827	2.79271	2.8436	10.3918	9.73047	11.9646	7.53296	6.10433	6.26256
18622	Slc1a5	0.655324	0.0423484	3.58513	2.97541	3.80763	3.43937	3.47943	3.23382	3.02736	2.59305	13.4687	10.1705	10.2137	8.56874	7.35754	5.10342
15717	Pglyrp1	0.657532	0.0434032	1.12232	0.517456	1.25669	0.820097	1.24848	0.792574	0.39618	0.317426	1.43927	0.795131	1.38394	0.748757	0.330551	0.251982
17120	Rasgrp2	0.657629	0.0354414	2.49447	1.88982	2.60015	2.17422	2.66191	2.05763	1.72789	1.8648	5.26519	3.64455	5.36291	3.23223	2.39062	2.6828
10897	Itm2c	0.65891	0.0335936	4.29142	3.68958	4.28356	4.01179	4.5322	3.73577	3.7662	3.55813	19.1952	15.6625	22.277	12.5744	12.9842	10.9305
18441	Shc2	0.662404	0.0368167	1.98195	1.38774	1.97777	1.93546	2.03103	1.23319	1.78673	1.03482	3.0358	2.90897	3.10333	1.37872	2.51396	1.06477
2573	Anp32a	0.663055	0.0204383	4.86421	4.27141	4.72898	4.88086	4.97238	4.49884	4.33963	3.91448	26.5266	29.4641	30.5869	22.0504	19.8251	14.2779
832	4930413G21Rik	0.663201	0.00717294	2.83975	2.24727	2.9832	2.76822	2.75635	2.25545	2.39056	2.07898	7.16919	6.01318	5.79296	3.85429	4.37252	3.27253
19502	Spon1	0.665001	0.0388005	2.14786	1.55928	2.33049	2.1069	1.98465	1.81465	1.62426	1.16391	4.16265	3.40876	2.97446	2.56477	2.14239	1.25951
12035	Ly96	1.50066	0.0186198	0.634057	1.21965	0.794499	0.375946	0.6992	1.29586	1.01499	1.32803	0.7739	0.318165	0.629337	1.48813	1.05821	1.53369
7880	Gadd45a	1.50351	0.0284124	5.12863	5.71696	4.92248	5.48389	4.90085	5.62782	5.70817	5.80916	30.4603	45.248	29.0557	49.4011	52.7583	55.8083
21323	Tstd3	1.50883	0.0239555	2.06654	2.65997	2.23963	2.27432	1.58781	2.66782	2.61429	2.69659	3.8809	3.98266	2.02114	5.46691	5.28148	5.56093
565	2310030G06Rik	1.51125	0.0166278	1.32482	1.92057	1.1146	1.48406	1.35184	1.70354	2.00185	2.03388	1.22578	1.87255	1.56454	2.30912	3.10205	3.14129
10805	Irf1	1.5116	0.00170351	1.84827	2.44435	1.68011	1.97203	1.87747	2.5101	2.40659	2.41402	2.30598	3.03792	2.69362	4.79651	4.43784	4.39304
19605	Srrm4	1.53381	0.0279025	0.0362865	0.653408	0.00831336	0.018371	0.081092	0.570956	0.430321	0.915021	0.0101534	0.017144	0.0589987	0.496867	0.361142	0.896992
22863	Zfp568	1.53489	0.0213183	1.01618	1.63432	1.10032	1.07557	0.860846	1.62339	1.40011	1.84519	1.19562	1.15258	0.822714	2.12242	1.68993	2.62658
19351	Sox7	1.53694	0.00546667	1.10595	1.72601	0.87316	1.26132	1.15601	1.77874	1.60871	1.7838	0.870682	1.44718	1.23669	2.47495	2.10602	2.47326
11300	Klk1b26	1.54577	0.0232976	0.0507002	0.679022	0.145302	0	0.00193293	0.610144	0.463803	0.924159	0.112879	0	0.00160162	0.535717	0.390306	0.906488
7338	Fancf	1.54756	0.0387353	0.53976	1.16975	0.35583	0.819994	0.396238	1.10076	1.40948	0.962075	0.300535	0.799459	0.319663	1.1706	1.70614	0.963619
13278	Nceh1	1.55043	0.0185668	2.64664	3.27931	2.72139	2.50187	2.70642	3.15994	3.1353	3.51126	5.82413	4.83796	5.56373	8.10011	8.02034	10.5445
6514	Eaf1	1.55087	0.00723162	1.81155	2.44463	1.85461	1.9196	1.64656	2.55959	2.26401	2.49388	2.73179	2.89153	2.14664	4.99702	3.92287	4.69902
7180	Fam174b	1.55365	0.00441297	0.859906	1.49557	0.822432	0.742718	1.0022	1.5138	1.35383	1.60775	0.809253	0.706757	1.011	1.89539	1.60694	2.07706
9750	Gtf2e1	1.56213	0.0225069	2.23145	2.87496	2.32754	2.35595	1.98162	2.68589	2.81349	3.09473	4.17932	4.26504	2.96932	5.5417	6.20163	7.64048
12273	Mast4	1.56284	0.00983232	2.77815	3.42232	2.79134	2.9782	2.53017	3.26011	3.50611	3.48796	6.14669	7.10835	4.80647	8.74113	10.6411	10.3481
1993	Acsl1	1.56916	0.036645	6.32913	6.97912	6.33092	6.54139	6.07802	6.75804	6.89702	7.23903	82.6044	95.3536	66.9781	109.39	121.661	152.119
11692	Lgmn	1.57841	0.0465735	3.86862	4.52709	3.84019	3.85672	3.90808	4.5625	4.14283	4.80089	13.8537	13.9674	14.1028	23.0849	17.1627	27.2424
17239	Rcor3	1.5789	0.016882	2.43291	3.09183	2.29189	2.63369	2.34946	2.9556	2.98891	3.30465	4.05161	5.3833	4.12248	6.88614	7.1318	8.99298
4312	Cd68	1.5808	0.024876	2.42877	3.08943	2.23372	2.33929	2.67559	3.02254	2.90349	3.31128	3.8592	4.21116	5.42408	7.26922	6.67523	9.04645
20455	Tiam1	1.59378	0.00739866	0.965571	1.63802	0.938305	0.942628	1.0145	1.43465	1.65089	1.80475	0.955165	0.9569	1.02699	1.73418	2.19411	2.52183
13472	Ngfr	1.61016	0.0093776	0.310087	0.997291	0.171063	0.393149	0.356373	0.793996	0.999514	1.17348	0.138736	0.331323	0.283277	0.75141	1.03098	1.27282
12378	Me2	1.61994	0.0477085	0.906701	1.60265	0.936691	0.971136	0.807144	1.54229	1.26479	1.92429	0.955941	0.998997	0.755671	1.94917	1.44563	2.82896
21412	Tubb6	1.62552	0.0383005	3.71061	4.41151	3.53717	3.87069	3.70474	4.43375	4.06307	4.67338	11.0231	14.0958	12.1143	21.0111	16.1677	24.8387
18588	Slc16a1	1.6564	0.0153852	3.00842	3.73648	3.03254	3.17597	2.79082	3.6426	3.57277	3.96332	7.47162	8.32408	5.95951	11.7193	11.2204	14.7951
20903	Tnfrsf23	1.68659	0.0494765	0.794935	1.54904	0.825911	0.831569	0.724847	1.40536	1.24381	1.91135	0.806485	0.810008	0.657638	1.67831	1.40603	2.79117
6440	Dynlt1f	1.6915	0.0094656	0	0.758301	0	0	0	0.503676	0.791954	0.945047	2.05685e-05	1.83042e-05	2.22926e-05	0.426008	0.74843	0.934477
18238	Serf1	1.72416	0.0411457	1.59523	2.38113	1.54232	1.94883	1.19602	2.38746	2.06916	2.63215	1.99702	2.96475	1.3012	4.31575	3.29303	5.26743
4633	Cgref1	1.73583	0.00551066	0.588669	1.38429	0.69111	0.654798	0.403436	1.44497	1.17351	1.51256	0.645776	0.601124	0.326082	1.75538	1.29386	1.87681
18451	Shisa2	1.79433	0.0368559	3.33995	4.1834	3.41329	3.70617	2.73804	3.94141	4.1323	4.43341	10.0207	12.4539	5.70836	14.6365	16.9941	20.8687
5441	Ctss	1.79495	0.020669	2.80745	3.65139	2.98364	2.94623	2.42875	3.84323	3.34005	3.72438	7.1938	6.95401	4.41467	13.6238	9.40443	12.3878
4212	Ccr2	1.8167	0.00479223	0.717818	1.57914	0.682013	0.943696	0.491855	1.73305	1.55848	1.42977	0.634129	0.958551	0.410022	2.3636	1.99586	1.71525
3086	Atp6v1a	1.88823	0.00201565	2.73866	3.65569	2.79599	2.97061	2.38948	3.6501	3.59317	3.72096	6.18838	7.08545	4.26882	11.7856	11.3944	12.3522
19341	Sox18	1.96277	0.00831092	2.61221	3.5851	2.27593	2.85581	2.64641	3.79299	3.38779	3.54537	4.00276	6.4574	5.29511	13.105	9.73665	10.8152
12729	Mpeg1	2.03615	0.00467637	1.22871	2.25455	1.07307	1.4976	1.07252	2.24706	2.06189	2.43113	1.16334	1.90201	1.11273	3.83012	3.28073	4.45832
4303	Cd52	2.11547	0.0219775	1.66626	2.74724	1.5774	2.02551	1.3022	2.33832	2.85078	2.9767	2.07781	3.19164	1.47794	4.1455	6.40351	6.96852
21282	Tspan13	2.16093	0.0372838	3.4545	4.56615	3.32105	3.63987	3.38238	4.47162	4.12961	4.97162	9.34496	11.858	9.48737	21.5906	16.9715	30.7657
6391	Dusp10	2.34488	0.0494209	2.68879	3.91831	1.98107	2.58506	3.23189	3.29544	4.10037	4.20059	3.07459	5.17881	8.44645	8.98922	16.5918	17.6056
15209	Otub2	2.35667	0.0474375	1.80709	3.04384	1.9418	1.78554	1.68203	2.88029	2.56121	3.52049	2.95484	2.5369	2.22374	6.47795	5.03667	10.5976
6439	Dynlt1c	2.45974	0.0080685	0.366754	1.66526	0.371385	0.45334	0.269685	1.54424	1.42035	1.97163	0.3117	0.387651	0.207953	1.94823	1.7187	2.95183
2011	Actc1	2.52978	0.0405415	6.44212	7.78113	6.50351	6.49078	6.32532	7.60502	7.31127	8.25921	93.211	92.0139	79.6866	197.537	162.429	309.52
