# Supplementary material for: Skeletal Muscle‐Specific Deletion of E3 Ligase Asb2 Enhances Muscle Mass and Strength
Source: J Cachexia Sarcopenia Muscle. 2025 Jul 10;16(4):e70007. doi: 10.1002/jcsm.70007 (PMC12246383; doi:10.1002/jcsm.70007)
Supplement: Supplementary file 4 — Table S3 List of differentially expressed genes for Biological Processes using Gene Ontology. [file JCSM-16-e70007-s002.xlsx]

## Sheet: DEGs GOBP top5
Supporting Information Table S3. List of differentially expressed genes for Biological Processes using Gene Ontology
Gene Set Name	# Genes in Gene Set (K)	Description	# Genes in Overlap (k)	k/K	p-value	FDR q-value	Gene list
GOBP_REGULATION_OF_CELL_DEATH	1659	Any process that modulates the rate or frequency of cell death. Cell death is the specific activation or halting of processes within a cell so that its vital functions markedly cease, rather than simply deteriorating gradually over time, which culminates in cell death. [GOC:dph, GOC:tb]	22	0.0133	3.87e-10	2.89e-06	DDIT4	NUPR1	SLC9A1	CCL19	ITM2C	PHLDA1	PIM1	ZFP36	CEBPB	TLE1	ZBTB16	RHOB	NFKBIA	NET1	TSC22D3	SRA1	GNRH1	ANP32A	DPEP1	BCL2L1	BEX2	CIDEC
GOBP_APOPTOTIC_PROCESS	1931	A programmed cell death process which begins when a cell receives an internal (e.g. DNA damage) or external signal (e.g. an extracellular death ligand), and proceeds through a series of biochemical events (signaling pathway phase) which trigger an execution phase. The execution phase is the last step of an apoptotic process, and is typically characterized by rounding-up of the cell, retraction of…	23	0.0119	1.15e-09	4.29e-06	DDIT4	NUPR1	SLC9A1	CCL19	ITM2C	PHLDA1	PIM1	ZFP36	CEBPB	TLE1	ZBTB16	RHOB	NFKBIA	NET1	TSC22D3	SRA1	GNRH1	ANP32A	DPEP1	BCL2L1	BEX2	CIDEC	IL6R
GOBP_CARBOHYDRATE_DERIVATIVE_METABOLIC_PROCESS	1134	The chemical reactions and pathways involving carbohydrate derivative. [GOC:TermGenie]	16	0.0141	5.46e-08	0.000136	DDIT4	NUPR1	SLC9A1	CCL19	ITM2C	PHLDA1	PIM1	SDC4	HBEGF	ATP5ME	PDP2	STAB2	PGLYRP1	NUDT18	PDE7A	SULT1A1
GOBP_NEGATIVE_REGULATION_OF_NUCLEOBASE_CONTAINING_COMPOUND_METABOLIC_PROCESS	1519	Any cellular process that stops, prevents, or reduces the frequency, rate or extent of the chemical reactions and pathways involving nucleobases, nucleosides, nucleotides and nucleic acids. [GOC:go_curators]	17	0.0112	5.34e-07	0.001	DDIT4	NUPR1	ZFP36	CEBPB	TLE1	ZBTB16	SORBS3	AEBP1	PER1	CRY2	ZFHX3	TAF15	TENT5B	DKK3	IRF2BP2	DPF3	CYREN
GOBP_SUPRAMOLECULAR_FIBER_ORGANIZATION	711	A process that is carried out at the cellular level which results in the assembly, arrangement of constituent parts, or disassembly of a supramolecular fiber, a polymer consisting of an indefinite number of protein or protein complex subunits that have polymerised to form a fiber-shaped structure. [GOC:pr]	11	0.0155	3.18e-06	0.00414	SLC9A1	RHOB	SDC4	SORBS3	AEBP1	TRPV4	CSRP2	TNNT3	FSCN2	SPTAN1	MYO1E
